# Supplementary material for: Role of Receptor for Advanced Glycation End-Products in Endometrial Cancer: A Review
Source: Cancers (Basel). 2024 Sep 19;16(18):3192. doi: 10.3390/cancers16183192 (PMC11430655; doi:10.3390/cancers16183192)
Supplement: Supplementary file 1 [file cancers-16-03192-s001.zip]

Archive with 5 entries (5 files):
- File S1.pdf
- File S2.pdf
- File S3.pdf
- File S4.pdf
- Table S1.pdf
